# Supplementary material for: Efficacy of intraovarian autologous platelet-rich plasma in women with poor ovarian reserve or ovarian insufficiency: a meta-analysis of randomized controlled trials
Source: Front Endocrinol (Lausanne). 2026 May 12;17:1827041. doi: 10.3389/fendo.2026.1827041 (PMC13201205; doi:10.3389/fendo.2026.1827041)
Supplement: Supplementary file 1 [file Table2.xlsx]

## Sheet: 纳入研究特征
Study	Country	Diagnostic	Design	PRP group						Control group			Outcome	Measurement timepoint (Week)
				Sample size	Age (year）	centrifugation Spinning	Activator	Injections (N)/ volume (mL)	Injection location	Sample size	Age (year)	Intervention
Chen Q, Zeng L, Lin W, et al. (2019)	China	Premature Ovarian Failure	RCT, 2 arms	32	30.69±5.04	Double	CaCl2	1/1	Both ovaries	32	31.56 ±4.22	Hormone replacement therapy	Estradiol (E2) Follicle-stimulating hormone ( FSH) Luteinizing hormone ( LH) Endometrial thickness	12 weeks
Peng A, Ai M, Tan X, et al. (2025)	China	Diminished ovarian reserve	RCT, 4 arms	21	38.80±4.50	Double	CaCl2	1/1.5	Both ovaries	7	36.20±5.60	Blank control	Follicle-stimulating hormone (FSH) Antral follicle count (AFC) Number of oocytes retrieved Number of good quality embryos Pregnancy outcomes	12 weeks
Peng A, Ai M, Tan X, et al. (2025)	China	Diminished ovarian reserve	RCT, 4 arms	15	38.90±3.60	Double	CaCl2	1/1.5	Both ovaries	8	36.20±5.60	Blank control	Follicle-stimulating hormone (FSH) Antral follicle count (AFC) Number of oocytes retrieved Number of good quality embryos Pregnancy outcomes	12 weeks
Wang X. (2021)	China	Premature Ovarian Failure	RCT, 2 arms	45	35.16±3.42	Double	Thrombin	1/1	Both ovaries	44	35.42±3.17	Conventional medical treatment	Follicle-stimulating hormone ( FSH) Luteinizing hormone ( LH) Progesterone (P) Estradiol (E2)	12 weeks
Barrenetxea G, Celis R, et al. (2024)	Spain	Poor ovarian reserve	RCT, 2 arms	30	37.27 ± 0.52	Double	CaCl2	1/2	Both ovaries	29	37.91 ± 0.65	Conventional medical treatment	Number of oocytes retrieved Antral follicle count (AFC) Pregnancy outcomes	4 weeks
Herlihy N S, Cakiroglu Y, et al. (2024)	USA	Primary ovarian insufficiency	RCT, 2 arms	41	34.4 ± 2.8	Double	CaCl2	1/1.5	Both ovaries	42	34.7 ± 2.1	Conventional medical treatment	Follicle-stimulating hormone ( FSH) Luteinizing hormone ( LH) Antral follicle count (AFC) Estradiol (E2) Anti-Müllerian hormone (AMH)	4 weeks
Navarro C, Cabrera P T, Garrán A T. (2025)	Spain	Primary ovarian insufficiency	RCT, 3 arms	10	41.20 ± 2.86	Double	Thrombin	1/1	Both ovaries	10	41.20 ± 2.86	Physiological solution	Follicle-stimulating hormone (FSH) Antral follicle count (AFC) Number of oocytes retrieved Number of good quality embryos	4 weeks
Tehraninejad E S, Razavi M O, et al. (2023)	Iran	Primary ovarian insufficiency	RCT, 2 arms	34	39.34±3.88	Double	CaCl2	1/1.5	Both ovaries	22	40.81±3.68	Blank control	Follicle-stimulating hormone ( FSH) Luteinizing hormone ( LH) Antral follicle count (AFC) Anti-Müllerian hormone (AMH)	4 weeks
		富含白细胞和血小板，白细胞数量较高。
		白细胞含量低，但富含血小板。

## Sheet: 质量评价
Study	随机方法	分配隐藏	盲法（受试者）	盲法（结局指标测量者）	数据完整性	选择性报告	其他（fundation）
Chen Q, Zeng L, Lin W, et al. (2019)	Unclear	Low	Low	Low	Low	Low	Unclear	M
Peng A, Ai M, Tan X, et al. (2025)	Unclear	Unclear	Low	Low	Low	Low	Unclear	H
Wang X. (2021)	Low	Unclear	Low	Unclear	Low	Low	Unclear	L
Barrenetxea G, Celis R, Barrenetxea J, et al. (2024)	Low	Low	Low	Low	Low	Low	Unclear	L
Herlihy N S, Cakiroglu Y, Whitehead C, et al. (2024)	Low	Low	Low	Low	Low	Low	Unclear	L
Navarro C, Cabrera P T, Garrán A T. (2025)	Low	Low	Low	Low	Low	Low	Unclear
Tehraninejad E S, Razavi M O, Menshadi A T, et al. (2023)	Low	Low	Low	Low	Low	Low	Unclear

## Sheet: 连续性变量Outcome
Control group	Outcome	Time	Study	Scale	experiment group				mean1	sd1	n1	Control Group				mean2	sd2	n2
					基线mean	基线sd	终点mean	终点sd	试验组差值mean	试验组差值sd	试验组样本量	基线mean	基线sd	终点mean	终点sd	对照组差值mean	对照组差值sd	对照组样本量
Conventional medical treatment	Sex hormone	12 weeks	Chen Q, Zeng L, Lin W, et al. (2019)	Estradiol (E2)	41.25	14.85	152.84	35.17	111.59	30.5807	32	43.54	15.25	116.87	21.98	73.33	19.5061	32
Conventional medical treatment	Sex hormone	12 weeks	Chen Q, Zeng L, Lin W, et al. (2019)	FSH	71.12	12.52	32.84	7.62	-38.28	10.9276	32	70.58	5.91	43.11	6.32	-27.47	6.1253	32
Conventional medical treatment	Sex hormone	12 weeks	Chen Q, Zeng L, Lin W, et al. (2019)	LH	55.81	9.61	25.8	8.28	-30.01	9.01885	32	56.28	11.12	39.83	8.27	-16.45	10.0042	32
Conventional medical treatment	Endometrial thickness	12 weeks	Chen Q, Zeng L, Lin W, et al. (2019)	Endometrial thickness	4.82	1.02	8.28	1.39	3.46	1.24688	32	4.27	1.58	5.13	1.05	0.86	1.3928	32
Blank control	Sex hormone	12 weeks	Peng A, Ai M, Tan X, et al. (2025)a	Follicle-stimulating hormone (FSH)	10.97	4.44	8	2.34	-2.97	3.84702	21	10.62	4.41	11.29	5.47	0.67	5.02457	7
Blank control	Ovarian reserve	12 weeks	Peng A, Ai M, Tan X, et al. (2025)a	Antral follicle count (AFC)	2.38	1.56	3.81	1.89	1.43	1.74851	21	2	2.96	3	2.22	1	2.66811	7
Blank control	Embryo transfer related indicators	12 weeks	Peng A, Ai M, Tan X, et al. (2025)a	Number of oocytes retrieved	2	0.74	2.5	2.78	0.5	2.49375	12	2	2.22	2	1.11	0	1.92258	4
Blank control	Embryo transfer related indicators	12 weeks	Peng A, Ai M, Tan X, et al. (2025)a	Number of good quality embryos	0	0.74	1	1.3	1	1.12942	12	0	0.74	1	0.74	1	0.74	4
Blank control	Sex hormone	12 weeks	Peng A, Ai M, Tan X, et al. (2025)b	Follicle-stimulating hormone (FSH)	13.35	4.46	8.53	2.17	-4.82	3.86294	15	10.62	4.41	11.29	5.47	0.67	5.02457	8
Blank control	Ovarian reserve	12 weeks	Peng A, Ai M, Tan X, et al. (2025)b	Antral follicle count (AFC)	2	0.74	4	2.96	2	2.66811	15	2	2.96	3	2.22	1	2.66811	8
Blank control	Embryo transfer related indicators	12 weeks	Peng A, Ai M, Tan X, et al. (2025)b	Number of oocytes retrieved	2	1.11	3.5	2.59	1.5	2.25062	8	2	2.96	2	1.11	0	2.59	5
Blank control	Embryo transfer related indicators	12 weeks	Peng A, Ai M, Tan X, et al. (2025)b	Number of good quality embryos	1	0.74	0.5	2.04	-0.5	1.78874	8	0	0.74	1	0.74	1	0.74	5
Conventional medical treatment	Sex hormone	12 weeks	Wang X. (2021)	Follicle-stimulating hormone ( FSH)	56.08	7.09	25.13	4.06	-30.95	6.16168	45	54.36	6.12	28.29	4.17	-26.07	5.41506	44
Conventional medical treatment	Sex hormone	12 weeks	Wang X. (2021)	Luteinizing hormone ( LH)	44.95	7.14	21.59	3.27	-23.36	6.19069	45	42.83	8.12	24.56	4.03	-18.27	7.03219	44
Conventional medical treatment	Sex hormone	12 weeks	Wang X. (2021)	Progesterone (P)	1.59	0.31	2.28	0.41	0.69	0.37027	45	1.64	0.33	1.96	0.39	0.32	0.363731	44
Conventional medical treatment	Sex hormone	12 weeks	Wang X. (2021)	Estradiol (E2)	57.84	6.75	146.74	21.62	88.9	19.1586	45	59.11	7.26	129.13	20.35	70.02	17.8631	44
Conventional medical treatment	Ovarian reserve	4 weeks	Barrenetxea G, Celis R, Barrenetxea J, et al. (2024)	Antral follicle count (AFC)	3.88	1.78	4.08	1.86	0.2	1.82132	30	3.92	1.01	4.03	1.21	0.11	1.12343	29
Conventional medical treatment	Ovarian reserve	4 weeks	Barrenetxea G, Celis R, Barrenetxea J, et al. (2024)	Anti-Müllerian hormone (AMH)	0.75	0.46	1.02	0.65	0.75	0.578878	30	0.65	0.58	0.67	0.45	0.02	0.527162	29
Conventional medical treatment	Embryo transfer related indicators	4 weeks	Barrenetxea G, Celis R, Barrenetxea J, et al. (2024)	Number of mature (MII) retrieved oocytes			10.45	0.41	10.45	0.41	30			8.91	0.39	8.91	0.39	29
Conventional medical treatment	Embryo transfer related indicators	4 weeks	Barrenetxea G, Celis R, Barrenetxea J, et al. (2024)	Number of total retrieved oocytes			11.92	0.5	11.92	0.5	30			10.2	0.56	10.2	0.56	29
Conventional medical treatment	Embryo transfer related indicators	4 weeks	Barrenetxea G, Celis R, Barrenetxea J, et al. (2024)	Number of developed and biopsied blastocysts			1.9	0.32	1.9	0.32	29			2.43	0.6	2.43	0.6	28
Conventional medical treatment	Embryo transfer related indicators	4 weeks	Barrenetxea G, Celis R, Barrenetxea J, et al. (2024)	Number of euploid blastocysts			0.81	0.25	0.81	0.25	29			0.81	0.24	0.81	0.24	28
NA	Sex hormone	4 weeks	Herlihy N S, Cakiroglu Y, Whitehead C, et al. (2024)	Follicle-stimulating hormone ( FSH)	11.9	6.3	5.35	3.54	-6.55	5.46988	41	12.12	5.32	11.31	6.03	-0.81	5.70821	42
NA	Ovarian reserve	4 weeks	Herlihy N S, Cakiroglu Y, Whitehead C, et al. (2024)	Antral follicle count (AFC)	5.2	3.2	7.9	4.5	2.7	4.01123	41	5.6	3.3	6.8	4.8	1.2	4.25323	42
NA	Ovarian reserve	4 weeks	Herlihy N S, Cakiroglu Y, Whitehead C, et al. (2024)	Anti-Müllerian hormone (AMH)	0.73	0.46	0.99	0.98	0.26	0.849235	41	0.7	0.46	0.73	0.57	0.03	0.523737	42
NA	Embryo transfer related indicators	4 weeks	Herlihy N S, Cakiroglu Y, Whitehead C, et al. (2024)	Number of MII oocytes			3.1	3.3	3.1	3.3	39			2.8	2.4	2.8	2.4	37
Physiological solution	Sex hormone	4 weeks	Navarro C, Cabrera P T, Garrán A T. (2025)	Follicle-stimulating hormone (FSH)	25.4	13.48	9.38	1.84	-16.02	12.6607	10	23.8	12.13	21.6	11.25	-2.2	11.7148	10
Physiological solution	Sex hormone	4 weeks	Navarro C, Cabrera P T, Garrán A T. (2025)	Estradiol (E2)	154.55	48.82	279	37.52	124.45	44.2653	10	176.58	56.57	180.61	66.41	4.03	62.0777	10
Physiological solution	Ovarian reserve	4 weeks	Navarro C, Cabrera P T, Garrán A T. (2025)	Antral follicle count (AFC)	4.4	1.5	7.7	2.11	3.3	1.88072	10	3.5	1.27	4	1.7	0.5	1.53098	10
Physiological solution	Ovarian reserve	4 weeks	Navarro C, Cabrera P T, Garrán A T. (2025)	Anti-Müllerian hormone (AMH)	0.56	0.25	1.13	0.22	0.57	0.236432	10	0.5	0.38	0.55	0.4	0.05	0.390384	10
Blank control	Sex hormone	4 weeks	Tehraninejad E S, Razavi M O, Menshadi A T, et al. (2023)	Follicle-stimulating hormone ( FSH)	12.21	12.68	5.16	3.14	-7.05	11.438	34	15.54	16.36	13.42	8.73	-2.12	14.1788	22
Blank control	Sex hormone	4 weeks	Tehraninejad E S, Razavi M O, Menshadi A T, et al. (2023)	Luteinizing hormone ( LH)	45.17	8.75	23.61	6.15	-21.56	7.78283	34	44.18	9.18	38.93	7.68	-5.25	8.5295	22
Blank control	Ovarian reserve	4 weeks	Tehraninejad E S, Razavi M O, Menshadi A T, et al. (2023)	Antral follicle count (AFC)	4.14	1.79	5.14	1.82	1	1.80519	34	4.09	1.79	4.11	1.76	0.02	1.77519	22
Blank control	Ovarian reserve	4 weeks	Tehraninejad E S, Razavi M O, Menshadi A T, et al. (2023)	Anti-Müllerian hormone (AMH)	0.62	0.49	0.67		0.05	0.34	34	0.4	0.76			-0.3	0.48	22
Blank control	Ovarian reserve	4 weeks	Tehraninejad E S, Razavi M O, Menshadi A T, et al. (2023)	Number of oocytes retrieved					-0.21	1.16	34					-0.36	0.78	22
Blank control	Ovarian reserve	4 weeks	Tehraninejad E S, Razavi M O, Menshadi A T, et al. (2023)	Number of embryos					3.52	1.78	34					2.77	2.34	22

## Sheet: 分类变量
Control group	Outcome	Time	Study	Scale	试验组发生数	试验组样本量	对照组发生数	对照组样本量
Conventional medical treatment		12 weeks	Chen Q, Zeng L, Lin W, et al. (2019)	有效率	26	32	14	32
Blank control		12 weeks	Peng A, Ai M, Tan X, et al. (2025) （单次）	胚胎移植临床妊娠率	4	10	0.4	2
Blank control		12 weeks	Peng A, Ai M, Tan X, et al. (2025) （单次）	活产率	3	4	0	0.4
Blank control		12 weeks	Peng A, Ai M, Tan X, et al. (2025) （双次）	胚胎移植临床妊娠率	3	9	0.6	3
Blank control		12 weeks	Peng A, Ai M, Tan X, et al. (2025) （双次）	活产率	1	6	0	0.6
Conventional medical treatment		12 weeks	Wang X. (2021)	有效率	42	45	34	44
Conventional medical treatment		4 weeks	Barrenetxea G, Celis R, Barrenetxea J, et al. (2024)	胚胎移植临床妊娠率	7	20	13	21
Conventional medical treatment		4 weeks	Barrenetxea G, Celis R, Barrenetxea J, et al. (2024)	活产率	7	7	13	13
NA		4 weeks	Herlihy N S, Cakiroglu Y, Whitehead C, et al. (2024)	自然受孕临床妊娠率	2	41	1	42
NA	at least one blastocyst	4 weeks	Herlihy N S, Cakiroglu Y, Whitehead C, et al. (2024)	至少1个囊胚	17	39	22	39
NA	at least one euploid blastocysts	4 weeks	Herlihy N S, Cakiroglu Y, Whitehead C, et al. (2024)	至少1个整倍体囊胚	15	39	19	39
NA		4 weeks	Herlihy N S, Cakiroglu Y, Whitehead C, et al. (2024)	胚胎移植临床妊娠率	10	39	12	39
Physiological solution	Rates of fertilization	4 weeks	Navarro C, Cabrera P T, Garrán A T. (2025)	受精率	22	43	8	22
Physiological solution		4 weeks	Navarro C, Cabrera P T, Garrán A T. (2025)	胚胎移植临床妊娠率	4	10	1	10
Physiological solution		4 weeks	Navarro C, Cabrera P T, Garrán A T. (2025)	活产率	2	4	0	1
Blank control		4 weeks	Tehraninejad E S, Razavi M O, Menshadi A T, et al. (2023)	自然受孕临床妊娠率	0	23	0	22
Blank control	no embryos	4 weeks	Tehraninejad E S, Razavi M O, Menshadi A T, et al. (2023)	无胚胎率	6	23	10	22

## Sheet: AMH
Study	mean1	sd1	n1	mean2	sd2	n2
Barrenetxea G, Celis R, Barrenetxea J, et al. (2024)	0.75	0.578878	30	0.02	0.527162	29
Herlihy N S, Cakiroglu Y, Whitehead C, et al. (2024)	0.26	0.849235	41	0.03	0.523737	42
Navarro C, Cabrera P T, Garrán A T. (2025)	0.57	0.236432	10	0.05	0.390384	10
Tehraninejad E S, Razavi M O, Menshadi A T, et al. (2023)	0.05	0.34	34	-0.3	0.48	22

## Sheet: FSH
Study	mean1	sd1	n1	mean2	sd2	n2
Chen Q, Zeng L, Lin W, et al. (2019)	-38.28	10.9276	32	-27.47	6.1253	32
Peng A, Ai M, Tan X, et al. (2025)a	-2.97	3.84702	21	0.67	5.02457	7
Peng A, Ai M, Tan X, et al. (2025)b	-4.82	3.86294	15	0.67	5.02457	8
Wang X. (2021)	-30.95	6.16168	45	-26.07	5.41506	44
Herlihy N S, Cakiroglu Y, Whitehead C, et al. (2024)	-6.55	5.46988	41	-0.81	5.70821	42
Navarro C, Cabrera P T, Garrán A T. (2025)	-16.02	12.6607	10	-2.2	11.7148	10
Tehraninejad E S, Razavi M O, Menshadi A T, et al. (2023)	-7.05	11.438	34	-2.12	14.1788	22

## Sheet: AFC
Study	mean1	sd1	n1	mean2	sd2	n2
Peng A, Ai M, Tan X, et al. (2025)a	1.43	1.74851	21	1	2.66811	7
Peng A, Ai M, Tan X, et al. (2025)b	2	2.66811	15	1	2.66811	8
Barrenetxea G, Celis R, Barrenetxea J, et al. (2024)	0.2	1.82132	30	0.11	1.12343	29
Herlihy N S, Cakiroglu Y, Whitehead C, et al. (2024)	2.7	4.01123	41	1.2	4.25323	42
Navarro C, Cabrera P T, Garrán A T. (2025)	3.3	1.88072	10	0.5	1.53098	10
Tehraninejad E S, Razavi M O, Menshadi A T, et al. (2023)	1	1.80519	34	0.02	1.77519	22

## Sheet: E2
Study	mean1	sd1	n1	mean2	sd2	n2
Chen Q, Zeng L, Lin W, et al. (2019)	111.59	30.5807	32	73.33	19.5061	32
Wang X. (2021)	88.9	19.1586	45	70.02	17.8631	44
Navarro C, Cabrera P T, Garrán A T. (2025)	124.45	44.2653	10	4.03	62.0777	10

## Sheet: 妊娠率
Study	n1	n2	n3	n4
Peng A, Ai M, Tan X, et al. (2025)a	4	10	1	1
Peng A, Ai M, Tan X, et al. (2025)b	3	6	1	2
Barrenetxea G, Celis R, Barrenetxea J, et al. (2024)	7	13	13	8
Herlihy N S, Cakiroglu Y, Whitehead C, et al. (2024)	10	29	12	27
Navarro C, Cabrera P T, Garrán A T. (2025)	4	6	1	9
Herlihy N S, Cakiroglu Y, Whitehead C, et al. (2024)	2	39	1	41
Tehraninejad E S, Razavi M O, Menshadi A T, et al. (2023)	0	23	0	22
